# Supplementary material for: AI-assisted screening for mild cognitive impairment using routine EHR data: a Gradient Boosting approach
Source: Front Neurol. 2026 Feb 17;17:1718791. doi: 10.3389/fneur.2026.1718791 (PMC12954454; doi:10.3389/fneur.2026.1718791)
Supplement: Supplementary file 1 [file Data_Sheet_1.ZIP › requirements.txt]

numpy
pandas
scikit-learn
matplotlib
seaborn
shap
xgboost
joblib
