# Supplementary material for: AI-assisted screening for mild cognitive impairment using routine EHR data: a Gradient Boosting approach
Source: Front Neurol. 2026 Feb 17;17:1718791. doi: 10.3389/fneur.2026.1718791 (PMC12954454; doi:10.3389/fneur.2026.1718791)
Supplement: Supplementary file 1 [file Data_Sheet_1.ZIP › README.md]

# Supplementary Code for MCI Prediction Study

This directory contains the code used to develop and internally validate the mild cognitive impairment (MCI) prediction model described in our manuscript. The code is provided as a Jupyter notebook together with a list of required Python packages. These materials enable readers to reproduce the main analyses on appropriate data.

## Files

- **mci-ml-pipeline-modified.ipynb** — Jupyter notebook implementing data preprocessing, model training (with cross‑validation), performance evaluation (AUC, sensitivity, specificity), calibration analysis and decision‑curve analysis. It also generates cross‑validation boxplots and SHAP importance plots shown in the supplementary figures.
- **requirements.txt** — List of Python packages needed to run the notebook. We recommend using Python 3.8 or later.
- **README.md** — This document, summarising the contents of the archive and giving instructions for use.

## Getting Started

1. Create a virtual environment and install the required packages:

```bash
python -m venv venv
source venv/bin/activate
pip install -r requirements.txt
```

2. Launch Jupyter Notebook:

```bash
jupyter notebook
```

3. Open `mci-ml-pipeline-modified.ipynb` in Jupyter and run the cells sequentially. The notebook expects access to the dataset as described in the Methods section of the manuscript. Since the study data contain personal health information, the dataset is not included in this archive; however, the notebook outlines the preprocessing pipeline (variable definitions, encoding, scaling, and imputation) so that researchers can replicate the pipeline with similar data.

4. The notebook will train a gradient boosting model and other candidate models, evaluate performance on a held‑out test set, plot cross‑validation results, compute calibration curves and net benefit curves, and illustrate feature importance using SHAP values.

## Notes

- Random seeds and cross‑validation splits are fixed in the notebook for reproducibility.
- If certain packages cannot be installed, consider installing the latest compatible versions. The analyses were originally developed using Python 3.8 on Linux.
