# Supplementary material for: AI-assisted screening for mild cognitive impairment using routine EHR data: a Gradient Boosting approach
Source: Front Neurol. 2026 Feb 17;17:1718791. doi: 10.3389/fneur.2026.1718791 (PMC12954454; doi:10.3389/fneur.2026.1718791)
Supplement: Supplementary file 1 [file Data_Sheet_1.ZIP › mci-ml-pipeline-modified.ipynb]

# %% [markdown]
## 数据读取

# %% [code]
import matplotlib.pyplot as plt

plt.rcParams.update({
    "figure.dpi": 300,
    "font.size": 10,
    "axes.unicode_minus": False,
    "font.family": "DejaVu Sans"  # Kaggle 一定有
})


# %% [code]
# import pandas as pd

#读取数据为dataframe格式
# df = pd.read_csv('wine_data.csv')
# 查看数据的前几行，默认显示前5行
# df.head()

import pandas as pd

# 读取Excel文件（需要指定engine）
df = pd.read_excel(
    '/kaggle/input/mci-data/data_mcida.xlsx',
    engine='openpyxl'  # 必须指定，用于处理.xlsx格式
)
df.head()
# 方法1：直接删除列（修改原DataFrame）
df.drop('ID', axis=1, inplace=True)
# 读取指定工作表
# df = pd.read_excel('/kaggle/input/数据集名/文件.xlsx', sheet_name='Sheet2', engine='openpyxl')

# %% [markdown]
## 数据探索

# %% [code]
# 显示数据集的形状，即数据集中样本的数量和特征的数量。从结果可以看出，这个数据一共有178行（代表有178个样本）,14 列（代表有13个特征+1列是标签）
df.shape

# %% [code]
#也可以看出，一共有三类
df["MCI"].unique()

# %% [code]
# 显示数据集中数值型特征的统计摘要，包括均值、标准差、最小值、25%分位数、中位数、75%分位数和最大值。
df.describe()

# %% [code]
# 打印所有列名及其数据类型，"object"类型就是字符串列
print(df_processed.dtypes)

# %% [code]
import pandas as pd
import numpy as np
from sklearn.preprocessing import StandardScaler, OrdinalEncoder

def preprocess_data(df):
    # 明确区分三种变量类型
    # 连续变量：可进行标准化的数值变量
    continuous_vars = ['income', 'bmi', 'cesd10', 'sleep']
    
    # 有序分类变量：有明确排序关系的分类变量
    ordinal_vars = ['social','hear','age']  # 假设edu有明确排序：如1<2<3<4代表学历层次
    
    # 无序分类变量：无排序关系的分类变量
    nominal_vars = ['edu','gender', 'family size', 'marry', 'hiper', 'diabe', 'cancre', 
                   'lunge', 'hearte', 'stroke', 'psyche', 'dyslipe', 'kidneye', 
                   'memrye', 'drink', 'smoke', 'fall dowm', 'exercise', 
                   'MCI']
    
    # 复制数据避免修改原始数据
    df_processed = df.copy()
    
    # 打印变量类型信息
    print(f"连续变量 ({len(continuous_vars)}): {continuous_vars}")
    print(f"有序分类变量 ({len(ordinal_vars)}): {ordinal_vars}")
    print(f"无序分类变量 ({len(nominal_vars)}): {nominal_vars}\n")
    
    # 1. 缺失值填补
    print("开始缺失值处理...")
    
    # 连续变量用均值填补
    for var in continuous_vars:
        if pd.api.types.is_numeric_dtype(df_processed[var]):
            missing_count = df_processed[var].isna().sum()
            if missing_count > 0:
                mean_val = df_processed[var].mean()
                df_processed[var] = df_processed[var].fillna(mean_val)
                print(f"  连续变量 {var}: 填补了 {missing_count} 个缺失值，使用均值 {mean_val:.3f}")
    
    # 有序分类变量用众数填补（保留排序信息）
    for var in ordinal_vars:
        if pd.api.types.is_numeric_dtype(df_processed[var]):
            missing_count = df_processed[var].isna().sum()
            if missing_count > 0:
                mode_val = df_processed[var].mode()[0]
                df_processed[var] = df_processed[var].fillna(mode_val)
                print(f"  有序分类变量 {var}: 填补了 {missing_count} 个缺失值，使用众数 {mode_val}")
    
    # 无序分类变量用众数填补
    for var in nominal_vars:
        if pd.api.types.is_numeric_dtype(df_processed[var]):
            missing_count = df_processed[var].isna().sum()
            if missing_count > 0:
                mode_val = df_processed[var].mode()[0]
                df_processed[var] = df_processed[var].fillna(mode_val)
                print(f"  无序分类变量 {var}: 填补了 {missing_count} 个缺失值，使用众数 {mode_val}")
    
    # 2. 数据转换
    print("\n开始数据转换...")
    
    # 连续变量标准化
    if continuous_vars:
        scaler = StandardScaler()
        df_processed[continuous_vars] = scaler.fit_transform(df_processed[continuous_vars])
        print(f"  已对 {len(continuous_vars)} 个连续变量进行标准化")
    
    # 有序分类变量编码（确保排序关系被正确识别）
    # 这里假设edu的可能取值为1,2,3,4并按从小到大排列
    if ordinal_vars:
        for var in ordinal_vars:
            # 获取该变量的唯一值并排序，确保排序正确
            unique_vals = sorted(df_processed[var].dropna().unique())
            encoder = OrdinalEncoder(categories=[unique_vals])
            # 转换为二维数组进行编码，再转换回一维
            df_processed[var] = encoder.fit_transform(df_processed[[var]]).flatten()
            print(f"  已对有序变量 {var} 进行编码，类别顺序: {unique_vals}")
    
    # 保留三位小数
    df_processed = df_processed.round(3)
    
    print("\n数据预处理完成")
    return df_processed, continuous_vars, ordinal_vars, nominal_vars

# 假设df是你的原始数据
# df = pd.read_csv("your_data.csv")

# 处理数据
df_processed, continuous, ordinal, nominal = preprocess_data(df)

# 打印处理后的数据预览
print("\n处理后的数据预览:")
print(df_processed.head())

# 保存处理后的数据
# df_processed.to_csv("processed_data.csv", index=False)


# %% [markdown]
## 划分训练集和测试集

# %% [code]
# 数据集中包含特征和目标变量，要把他们划分开

# 特征矩阵，不包含目标变量。df中去除target列以外的列就是特征。
X = df_processed.drop('MCI',axis=1) 
print(X)
# df的target列是目标变量
y = df_processed['MCI']

# %% [code]
 # 导入train_test_split函数，用于划分训练集和测试集
from sklearn.model_selection import train_test_split 


# %% [code]
#划分训练集和测试集，将数据集分为训练集（80%）和测试集（20%）
# test_size=0.2 这个参数就代表20%的样本做测试集
# random_state参数设置随机数种子，保证每次切分运行结果一致。
X_train, X_test, y_train, y_test = train_test_split(X, y, test_size=0.2, random_state=42)
print(X_train)
print(X_test)
print(y_train)
print(y_test)

# %% [code]
# --------------------------
# 1. 基础库导入
# --------------------------
import pandas as pd
import numpy as np
import matplotlib.pyplot as plt
from sklearn.metrics import (accuracy_score, f1_score, roc_auc_score, roc_curve)
from sklearn.model_selection import StratifiedKFold
# 10个模型导入
from sklearn.linear_model import LogisticRegression
from sklearn.tree import DecisionTreeClassifier
from sklearn.ensemble import (RandomForestClassifier, AdaBoostClassifier, GradientBoostingClassifier)
from sklearn.neural_network import MLPClassifier
from sklearn.neighbors import KNeighborsClassifier
from sklearn.naive_bayes import GaussianNB
from sklearn.svm import SVC
import xgboost as xgb


# 全局配置（英文显示）
plt.rcParams.update({
    "figure.dpi": 300,
    "font.size": 10,
    "axes.unicode_minus": False,
    "font.family": "Arial"  # 使用Arial字体确保英文显示正常
})


# --------------------------
# 2. 核心参数
# --------------------------
RANDOM_STATE = 42  # 固定随机种子
CV_SPLITS = 5  # 5折交叉验证
IS_BINARY = len(np.unique(y_train)) == 2  # 自动判断二/多分类

# 模型参数分类
BASE_PARAMS = {}
RANDOM_PARAMS = {"random_state": RANDOM_STATE}
PARALLEL_PARAMS = {"n_jobs": -1}
RANDOM_PARALLEL_PARAMS = {**RANDOM_PARAMS,** PARALLEL_PARAMS}


# --------------------------
# 3. 10模型配置（MLP迭代次数增加到2000）
# --------------------------
models = [
    # Model name: (model instance, core parameters note)
    ("Logistic Regression", (LogisticRegression(max_iter=3000, **RANDOM_PARALLEL_PARAMS), "max_iter=3000, L2 regularization")),
    ("Decision Tree", (DecisionTreeClassifier(max_depth=8,** RANDOM_PARAMS), "max_depth=8, Gini index")),
    ("Random Forest", (RandomForestClassifier(n_estimators=100, max_depth=10, **RANDOM_PARALLEL_PARAMS), "n_estimators=100, max_depth=10")),
    ("AdaBoost", (AdaBoostClassifier(n_estimators=100,** RANDOM_PARAMS), "n_estimators=100, learning_rate=0.1")),
    ("Gradient Boosting", (GradientBoostingClassifier(n_estimators=100, **RANDOM_PARAMS), "n_estimators=100, max_depth=3")),
    ("XGBoost", (xgb.XGBClassifier(n_estimators=100, objective="binary:logistic" if IS_BINARY else "multi:softprob",** RANDOM_PARALLEL_PARAMS), "n_estimators=100, max_depth=3")),
    ("k-Nearest Neighbors", (KNeighborsClassifier(n_neighbors=5, **PARALLEL_PARAMS), "n_neighbors=5, Euclidean distance")),
    ("Gaussian Naive Bayes", (GaussianNB(), "Gaussian distribution, auto-smoothing")),
    ("SVM", (SVC(probability=True,** RANDOM_PARAMS), "RBF kernel, probability output")),
    ("MLP", (MLPClassifier(hidden_layer_sizes=(50,), max_iter=3000, **RANDOM_PARAMS), "1 layer(50 neurons), max_iter=2000"))  # 迭代次数从1000增至2000
]


# --------------------------
# 4. 批量训练+评估
# --------------------------
results = []  # Store all model results
roc_data = {}  # Store ROC curve data
skf = StratifiedKFold(n_splits=CV_SPLITS, shuffle=True, random_state=RANDOM_STATE)

print("Starting multi-model training (10 models total)...\n")
for name, (model, params) in models:
    print(f"→ Training: {name}")
    
    # ① Cross-validation (calculate AUC only)
    cv_aucs = []
    if IS_BINARY:
        for train_idx, val_idx in skf.split(X_train, y_train):
            X_cv_tr, X_cv_val = X_train.iloc[train_idx], X_train.iloc[val_idx]
            y_cv_tr, y_cv_val = y_train.iloc[train_idx], y_train.iloc[val_idx]
            
            model.fit(X_cv_tr, y_cv_tr)
            y_proba = model.predict_proba(X_cv_val)[:, 1]
            cv_aucs.append(roc_auc_score(y_cv_val, y_proba))
        cv_auc_mean = round(np.mean(cv_aucs), 4)
    else:
        cv_auc_mean = "N/A for multi-class"
    
    # ② Test set evaluation
    model.fit(X_train, y_train)  # Full training
    y_pred = model.predict(X_test)
    test_acc = round(accuracy_score(y_test, y_pred), 4)
    test_f1 = round(f1_score(y_test, y_pred, average="binary" if IS_BINARY else "macro"), 4)
    
    # Test set AUC (binary classification only)
    test_auc = "N/A for multi-class"
    if IS_BINARY:
        y_proba = model.predict_proba(X_test)[:, 1]
        test_auc = round(roc_auc_score(y_test, y_proba), 4)
        roc_data[name] = (roc_curve(y_test, y_proba), test_auc)
    
    # ③ Record results
    results.append({
        "Model Name": name,
        "Core Parameters": params,
        "CV AUC": cv_auc_mean,
        "Test AUC": test_auc,
        "Test Accuracy": test_acc,
        "Test F1 Score": test_f1,
        "Trained Model": model
    })


# --------------------------
# 5. Output unified metrics table
# --------------------------
print("\n" + "="*60)
print("Unified Model Metrics (sorted by Test AUC descending)")
print("="*60)
results_df = pd.DataFrame(results).drop("Trained Model", axis=1)
if IS_BINARY:
    results_df_sorted = results_df.sort_values("Test AUC", ascending=False)
else:
    results_df_sorted = results_df.sort_values("Test F1 Score", ascending=False)
pd.set_option("display.max_columns", None)
pd.set_option("display.width", 1000)
print(results_df_sorted)


# # --------------------------
# # 6. Plot combined ROC curves (binary classification only)
# # --------------------------
# if IS_BINARY:
#     print("\nPlotting combined ROC curves...")
#     plt.figure(figsize=(8, 6))
    
#     # Plot ROC curves for each model
#     colors = plt.cm.Set3(np.linspace(0, 1, len(roc_data)))
#     for (name, ((fpr, tpr, _), auc)), color in zip(roc_data.items(), colors):
#         plt.plot(fpr, tpr, lw=2, color=color, label=f"{name} (AUC={auc})")
    
#     # Plot random guess line
#     plt.plot([0, 1], [0, 1], "k--", lw=1, label="Random Guess")
    
#     # Chart settings
#     plt.xlabel("False Positive Rate (FPR)")
#     plt.ylabel("True Positive Rate (TPR)")
#     plt.title("Combined ROC Curves of All Models")
#     plt.legend(bbox_to_anchor=(1.05, 1), loc="upper left")
#     plt.grid(alpha=0.3)
#     plt.tight_layout()
#     plt.show()

# # Output best model
# best_model_info = results_df_sorted.iloc[0]
# print(f"\nBest Model: {best_model_info['Model Name']} | Test AUC: {best_model_info['Test AUC']}")


# %% [code]
# --------------------------
# 1. 基础库导入
# --------------------------
import pandas as pd
import numpy as np
import matplotlib.pyplot as plt
from sklearn.metrics import (accuracy_score, f1_score, roc_auc_score, roc_curve)
from sklearn.model_selection import StratifiedKFold
# 10个模型导入
from sklearn.linear_model import LogisticRegression
from sklearn.tree import DecisionTreeClassifier
from sklearn.ensemble import (RandomForestClassifier, AdaBoostClassifier, GradientBoostingClassifier)
from sklearn.neural_network import MLPClassifier
from sklearn.neighbors import KNeighborsClassifier
from sklearn.naive_bayes import GaussianNB
from sklearn.svm import SVC
import xgboost as xgb


# 全局配置（英文显示）
plt.rcParams.update({
    "figure.dpi": 300,
    "font.size": 10,
    "axes.unicode_minus": False,
    "font.family": "Arial"  # 使用Arial字体确保英文显示正常
})


# --------------------------
# 2. 核心参数
# --------------------------
RANDOM_STATE = 42  # 固定随机种子
CV_SPLITS = 5  # 5折交叉验证
IS_BINARY = len(np.unique(y_train)) == 2  # 自动判断二/多分类

# 模型参数分类
BASE_PARAMS = {}
RANDOM_PARAMS = {"random_state": RANDOM_STATE}
PARALLEL_PARAMS = {"n_jobs": -1}
RANDOM_PARALLEL_PARAMS = {**RANDOM_PARAMS,** PARALLEL_PARAMS}


# --------------------------
# 3. 10模型配置（MLP迭代次数增加到2000）
# --------------------------
models = [
    # Model name: (model instance, core parameters note)
    ("Logistic Regression", (LogisticRegression(max_iter=3000, **RANDOM_PARALLEL_PARAMS), "max_iter=3000, L2 regularization")),
    ("Decision Tree", (DecisionTreeClassifier(max_depth=8,** RANDOM_PARAMS), "max_depth=8, Gini index")),
    ("Random Forest", (RandomForestClassifier(n_estimators=100, max_depth=10, **RANDOM_PARALLEL_PARAMS), "n_estimators=100, max_depth=10")),
    ("AdaBoost", (AdaBoostClassifier(n_estimators=100,** RANDOM_PARAMS), "n_estimators=100, learning_rate=0.1")),
    ("Gradient Boosting", (GradientBoostingClassifier(n_estimators=100, **RANDOM_PARAMS), "n_estimators=100, max_depth=3")),
    ("XGBoost", (xgb.XGBClassifier(n_estimators=100, objective="binary:logistic" if IS_BINARY else "multi:softprob",** RANDOM_PARALLEL_PARAMS), "n_estimators=100, max_depth=3")),
    ("k-Nearest Neighbors", (KNeighborsClassifier(n_neighbors=5, **PARALLEL_PARAMS), "n_neighbors=5, Euclidean distance")),
    ("Gaussian Naive Bayes", (GaussianNB(), "Gaussian distribution, auto-smoothing")),
    ("SVM", (SVC(probability=True,** RANDOM_PARAMS), "RBF kernel, probability output")),
    ("MLP", (MLPClassifier(hidden_layer_sizes=(50,), max_iter=3000, **RANDOM_PARAMS), "1 layer(50 neurons), max_iter=2000"))  # 迭代次数从1000增至2000
]


# --------------------------
# 4. 批量训练+评估
# --------------------------
results = []  # Store all model results
roc_data = {}  # Store ROC curve data
skf = StratifiedKFold(n_splits=CV_SPLITS, shuffle=True, random_state=RANDOM_STATE)

print("Starting multi-model training (10 models total)...\n")
for name, (model, params) in models:
    print(f"→ Training: {name}")
    
    # ① Cross-validation (calculate AUC only)
    cv_aucs = []
    if IS_BINARY:
        for train_idx, val_idx in skf.split(X_train, y_train):
            X_cv_tr, X_cv_val = X_train.iloc[train_idx], X_train.iloc[val_idx]
            y_cv_tr, y_cv_val = y_train.iloc[train_idx], y_train.iloc[val_idx]
            
            model.fit(X_cv_tr, y_cv_tr)
            y_proba = model.predict_proba(X_cv_val)[:, 1]
            cv_aucs.append(roc_auc_score(y_cv_val, y_proba))
        cv_auc_mean = round(np.mean(cv_aucs), 4)
    else:
        cv_auc_mean = "N/A for multi-class"
    
    # ② Test set evaluation
    model.fit(X_train, y_train)  # Full training
    y_pred = model.predict(X_test)
    test_acc = round(accuracy_score(y_test, y_pred), 4)
    test_f1 = round(f1_score(y_test, y_pred, average="binary" if IS_BINARY else "macro"), 4)
    
    # Test set AUC (binary classification only)
    test_auc = "N/A for multi-class"
    if IS_BINARY:
        y_proba = model.predict_proba(X_test)[:, 1]
        test_auc = round(roc_auc_score(y_test, y_proba), 4)
        roc_data[name] = (roc_curve(y_test, y_proba), test_auc)
    
    # ③ Record results
    results.append({
        "Model Name": name,
        "Core Parameters": params,
        "CV AUC": cv_auc_mean,
        "Test AUC": test_auc,
        "Test Accuracy": test_acc,
        "Test F1 Score": test_f1,
        "Trained Model": model
    })


# --------------------------
# 5. Output unified metrics table
# --------------------------
print("\n" + "="*60)
print("Unified Model Metrics (sorted by Test AUC descending)")
print("="*60)
results_df = pd.DataFrame(results).drop("Trained Model", axis=1)
if IS_BINARY:
    results_df_sorted = results_df.sort_values("Test AUC", ascending=False)
else:
    results_df_sorted = results_df.sort_values("Test F1 Score", ascending=False)
pd.set_option("display.max_columns", None)
pd.set_option("display.width", 1000)
print(results_df_sorted)


# # --------------------------
# # 6. Plot combined ROC curves (binary classification only)
# # --------------------------
# if IS_BINARY:
#     print("\nPlotting combined ROC curves...")
#     plt.figure(figsize=(8, 6))
    
#     # Plot ROC curves for each model
#     colors = plt.cm.Set3(np.linspace(0, 1, len(roc_data)))
#     for (name, ((fpr, tpr, _), auc)), color in zip(roc_data.items(), colors):
#         plt.plot(fpr, tpr, lw=2, color=color, label=f"{name} (AUC={auc})")
    
#     # Plot random guess line
#     plt.plot([0, 1], [0, 1], "k--", lw=1, label="Random Guess")
    
#     # Chart settings
#     plt.xlabel("False Positive Rate (FPR)")
#     plt.ylabel("True Positive Rate (TPR)")
#     plt.title("Combined ROC Curves of All Models")
#     plt.legend(bbox_to_anchor=(1.05, 1), loc="upper left")
#     plt.grid(alpha=0.3)
#     plt.tight_layout()
#     plt.show()

# # Output best model
# best_model_info = results_df_sorted.iloc[0]
# print(f"\nBest Model: {best_model_info['Model Name']} | Test AUC: {best_model_info['Test AUC']}")


# %% [code]
# --------------------------
# 1. 基础库导入
# --------------------------
import pandas as pd
import numpy as np
import matplotlib.pyplot as plt
from sklearn.metrics import (accuracy_score, f1_score, roc_auc_score, roc_curve)
from sklearn.model_selection import StratifiedKFold
# 10个模型导入
from sklearn.linear_model import LogisticRegression
from sklearn.tree import DecisionTreeClassifier
from sklearn.ensemble import (RandomForestClassifier, AdaBoostClassifier, GradientBoostingClassifier)
from sklearn.neural_network import MLPClassifier
from sklearn.neighbors import KNeighborsClassifier
from sklearn.naive_bayes import GaussianNB
from sklearn.svm import SVC
import xgboost as xgb


# 全局配置（英文显示）
plt.rcParams.update({
    "figure.dpi": 300,
    "font.size": 10,
    "axes.unicode_minus": False,
    "font.family": "Arial"  # 使用Arial字体确保英文显示正常
})


# --------------------------
# 2. 核心参数
# --------------------------
RANDOM_STATE = 42  # 固定随机种子
CV_SPLITS = 5  # 5折交叉验证
IS_BINARY = len(np.unique(y_train)) == 2  # 自动判断二/多分类

# 模型参数分类
BASE_PARAMS = {}
RANDOM_PARAMS = {"random_state": RANDOM_STATE}
PARALLEL_PARAMS = {"n_jobs": -1}
RANDOM_PARALLEL_PARAMS = {**RANDOM_PARAMS,** PARALLEL_PARAMS}


# --------------------------
# 3. 10模型配置（MLP迭代次数增加到2000）
# --------------------------
models = [
    # Model name: (model instance, core parameters note)
    ("Logistic Regression", (LogisticRegression(max_iter=3000, **RANDOM_PARALLEL_PARAMS), "max_iter=3000, L2 regularization")),
    ("Decision Tree", (DecisionTreeClassifier(max_depth=8,** RANDOM_PARAMS), "max_depth=8, Gini index")),
    ("Random Forest", (RandomForestClassifier(n_estimators=100, max_depth=10, **RANDOM_PARALLEL_PARAMS), "n_estimators=100, max_depth=10")),
    ("AdaBoost", (AdaBoostClassifier(n_estimators=100,** RANDOM_PARAMS), "n_estimators=100, learning_rate=0.1")),
    ("Gradient Boosting", (GradientBoostingClassifier(n_estimators=100, **RANDOM_PARAMS), "n_estimators=100, max_depth=3")),
    ("XGBoost", (xgb.XGBClassifier(n_estimators=100, objective="binary:logistic" if IS_BINARY else "multi:softprob",** RANDOM_PARALLEL_PARAMS), "n_estimators=100, max_depth=3")),
    ("k-Nearest Neighbors", (KNeighborsClassifier(n_neighbors=5, **PARALLEL_PARAMS), "n_neighbors=5, Euclidean distance")),
    ("Gaussian Naive Bayes", (GaussianNB(), "Gaussian distribution, auto-smoothing")),
    ("SVM", (SVC(probability=True,** RANDOM_PARAMS), "RBF kernel, probability output")),
    ("MLP", (MLPClassifier(hidden_layer_sizes=(50,), max_iter=3000, **RANDOM_PARAMS), "1 layer(50 neurons), max_iter=2000"))  # 迭代次数从1000增至2000
]


# --------------------------
# 4. 批量训练+评估
# --------------------------
results = []  # Store all model results
roc_data = {}  # Store ROC curve data
skf = StratifiedKFold(n_splits=CV_SPLITS, shuffle=True, random_state=RANDOM_STATE)

print("Starting multi-model training (10 models total)...\n")
for name, (model, params) in models:
    print(f"→ Training: {name}")
    
    # ① Cross-validation (calculate AUC only)
    cv_aucs = []
    if IS_BINARY:
        for train_idx, val_idx in skf.split(X_train, y_train):
            X_cv_tr, X_cv_val = X_train.iloc[train_idx], X_train.iloc[val_idx]
            y_cv_tr, y_cv_val = y_train.iloc[train_idx], y_train.iloc[val_idx]
            
            model.fit(X_cv_tr, y_cv_tr)
            y_proba = model.predict_proba(X_cv_val)[:, 1]
            cv_aucs.append(roc_auc_score(y_cv_val, y_proba))
        cv_auc_mean = round(np.mean(cv_aucs), 4)
    else:
        cv_auc_mean = "N/A for multi-class"
    
    # ② Test set evaluation
    model.fit(X_train, y_train)  # Full training
    y_pred = model.predict(X_test)
    test_acc = round(accuracy_score(y_test, y_pred), 4)
    test_f1 = round(f1_score(y_test, y_pred, average="binary" if IS_BINARY else "macro"), 4)
    
    # Test set AUC (binary classification only)
    test_auc = "N/A for multi-class"
    if IS_BINARY:
        y_proba = model.predict_proba(X_test)[:, 1]
        test_auc = round(roc_auc_score(y_test, y_proba), 4)
        roc_data[name] = (roc_curve(y_test, y_proba), test_auc)
    
    # ③ Record results
    results.append({
        "Model Name": name,
        "Core Parameters": params,
        "CV AUC": cv_auc_mean,
        "Test AUC": test_auc,
        "Test Accuracy": test_acc,
        "Test F1 Score": test_f1,
        "Trained Model": model
    })


# --------------------------
# 5. Output unified metrics table
# --------------------------
print("\n" + "="*60)
print("Unified Model Metrics (sorted by Test AUC descending)")
print("="*60)
results_df = pd.DataFrame(results).drop("Trained Model", axis=1)
if IS_BINARY:
    results_df_sorted = results_df.sort_values("Test AUC", ascending=False)
else:
    results_df_sorted = results_df.sort_values("Test F1 Score", ascending=False)
pd.set_option("display.max_columns", None)
pd.set_option("display.width", 1000)
print(results_df_sorted)


# # --------------------------
# # 6. Plot combined ROC curves (binary classification only)
# # --------------------------
# if IS_BINARY:
#     print("\nPlotting combined ROC curves...")
#     plt.figure(figsize=(8, 6))
    
#     # Plot ROC curves for each model
#     colors = plt.cm.Set3(np.linspace(0, 1, len(roc_data)))
#     for (name, ((fpr, tpr, _), auc)), color in zip(roc_data.items(), colors):
#         plt.plot(fpr, tpr, lw=2, color=color, label=f"{name} (AUC={auc})")
    
#     # Plot random guess line
#     plt.plot([0, 1], [0, 1], "k--", lw=1, label="Random Guess")
    
#     # Chart settings
#     plt.xlabel("False Positive Rate (FPR)")
#     plt.ylabel("True Positive Rate (TPR)")
#     plt.title("Combined ROC Curves of All Models")
#     plt.legend(bbox_to_anchor=(1.05, 1), loc="upper left")
#     plt.grid(alpha=0.3)
#     plt.tight_layout()
#     plt.show()

# # Output best model
# best_model_info = results_df_sorted.iloc[0]
# print(f"\nBest Model: {best_model_info['Model Name']} | Test AUC: {best_model_info['Test AUC']}")


# %% [code]
# --------------------------
# 简化版：选择最优模型（自动兜底，避免 results_df_sorted 未定义）
# --------------------------
import os
import pandas as pd
import gc

save_dir = "/kaggle/working/selected_model_results/"
os.makedirs(save_dir, exist_ok=True)

print("="*50)
print("Step: Select Best Model (safe)")
print("="*50)

# 1) 兜底：如果 results_df_sorted 不存在，就从 results 重建
if "results_df_sorted" not in globals():
    if "results" not in globals():
        raise NameError("results 也不存在：请先运行训练10个模型的那一段（生成 results 和 results_df）。")

    # results 是 list[dict]，里面含 Trained Model，先转成 DataFrame 再排序
    tmp_df = pd.DataFrame(results)

    # 确保存在这些列
    need_cols = ["Model Name", "Test AUC", "CV AUC"]
    for c in need_cols:
        if c not in tmp_df.columns:
            raise NameError(f"results 中缺少列 {c}：请确认你训练那段代码输出了 CV AUC / Test AUC。")

    # 用 Test AUC 排序（保持你原逻辑）；如果你愿意更严谨，可改为按 CV AUC 排序
    results_df_sorted = tmp_df.drop(columns=["Trained Model"], errors="ignore").sort_values(
        by="Test AUC", ascending=False
    ).reset_index(drop=True)

# 2) 选择最优模型名称
best_model_name = results_df_sorted.iloc[0]["Model Name"]

# 3) 从 results 里取出对应的模型对象
if "results" not in globals():
    raise NameError("results 不存在：请先运行训练10个模型的那一段（生成 results）。")

selected_model_data = next(m for m in results if m["Model Name"] == best_model_name)
selected_model = selected_model_data["Trained Model"]

print(f"\n✅ Auto-selected Best Model: {best_model_name}")
print(f"   - Test AUC: {results_df_sorted.iloc[0]['Test AUC']} | CV AUC: {results_df_sorted.iloc[0]['CV AUC']}")

# 只删不影响后续的对象（别删 results_df_sorted）
del selected_model_data
gc.collect()


# %% [code]
# =========================================================
# 强制修复 Kaggle 下 Arial 字体 warning（完全独立、可直接运行）
# =========================================================
import matplotlib.pyplot as plt
import matplotlib

# 1. 清空之前所有 matplotlib 字体设置（关键）
plt.rcParams.clear()

# 2. 重新设置一套 Kaggle 100% 存在的字体配置
plt.rcParams.update({
    "figure.dpi": 300,
    "font.size": 10,
    "axes.unicode_minus": False,
    "font.family": "DejaVu Sans"   # Kaggle / Linux 默认字体
})

# 3. 验证（可选）
print("当前 Matplotlib 字体设置：", matplotlib.rcParams["font.family"])


# %% [code]
# --------------------------
# 6. 保存ROC曲线（Kaggle专用，避免空白）
# --------------------------
if IS_BINARY:
    print("\nSaving combined ROC curves (Kaggle mode)...")
    # 1. 先验证绘图数据是否存在
    print(f"ROC data count: {len(roc_data)} (正常应为10)")
    if len(roc_data) == 0:
        print("警告：无ROC数据，跳过保存")
    else:
        # 2. 创建画布并绘图（不调用plt.show()）
        fig, ax = plt.subplots(figsize=(8, 6))  # 显式创建fig和ax
        colors = plt.cm.Set3(np.linspace(0, 1, len(roc_data)))
        for (name, ((fpr, tpr, _), auc)), color in zip(roc_data.items(), colors):
            ax.plot(fpr, tpr, lw=2, color=color, label=f"{name} (AUC={auc})")
        ax.plot([0, 1], [0, 1], "k--", lw=1, label="Random Guess")
        # 3. 设置标签（用ax对象操作，更稳定）
        ax.set_xlabel("False Positive Rate (FPR)")
        ax.set_ylabel("True Positive Rate (TPR)")
        ax.set_title("Combined ROC Curves of All Models")
        ax.legend(bbox_to_anchor=(1.05, 1), loc="upper left")
        ax.grid(alpha=0.3)
        fig.tight_layout()  # 用fig对象调整布局
        # 4. 强制保存（指定dpi和格式）
        fig.savefig(
            "/kaggle/working/combined_roc_curves.png",
            dpi=300,
            format="png",
            bbox_inches="tight",
            facecolor="white"  # 避免透明背景导致"看似空白"
        )
        plt.close(fig)  # 关闭画布释放资源
        print("✅ ROC曲线已保存至 /kaggle/working/")

# %% [code]
#使用梯度提升树
import shap
import matplotlib.pyplot as plt
import numpy as np
import os

# --------------------------
# SHAP可解释性分析（适配梯度提升树模型）
# 前提：模型变量为selected_model（当前为GradientBoostingClassifier）
# --------------------------

# 1. 为树模型选择正确的解释器（梯度提升树属于树模型）
try:
    # 树模型专用解释器（效率最高）
    explainer = shap.TreeExplainer(selected_model)
    print("✅ Using TreeExplainer for tree-based model (Gradient Boosting)")
except Exception as e:
    print(f"❌ 解释器初始化失败: {e}")
    # 备用方案：通用解释器
    background = shap.maskers.Independent(
        X_train.sample(min(100, len(X_train)), random_state=42)
    )
    explainer = shap.KernelExplainer(selected_model.predict_proba, background.data)
    print("⚠️ Fallback to KernelExplainer")

# 2. 处理测试集数据
sample_size = min(100, len(X_test))
if hasattr(X_test, 'iloc'):  # DataFrame格式
    X_sample = X_test.iloc[:sample_size].reset_index(drop=True)
    feature_names = X_sample.columns.tolist()
else:  # NumPy数组格式
    X_sample = X_test[:sample_size]
    feature_names = [f"Feature_{i+1}" for i in range(X_sample.shape[1])]
print(f"✅ 处理测试集样本: {sample_size}个样本, {len(feature_names)}个特征")

# 3. 计算SHAP值（树模型处理方式）
try:
    shap_values = explainer.shap_values(X_sample)
    # 处理二分类情况（取类别1的SHAP值）
    if isinstance(shap_values, list) and len(shap_values) == 2:
        shap_values = shap_values[1]
        print("✅ 处理二分类SHAP值，保留类别1的解释")
except Exception as e:
    raise RuntimeError(f"计算SHAP值失败: {e}")

# --------------------------
# SHAP可视化（英文标签）
# --------------------------

plt.rcParams.update({
    "font.size": 10,
    "axes.unicode_minus": False,
    "figure.dpi": 150,
    "font.family": "Arial"
})

# 1. 特征重要性条形图
plt.figure(figsize=(10, 8))
shap.summary_plot(shap_values, X_sample, feature_names=feature_names,
                 plot_type="bar", show=False)
plt.title("Feature Importance (Mean Absolute SHAP Value)", fontsize=12, pad=15)
plt.tight_layout()
plt.show()

# 2. 蜂群图
plt.figure(figsize=(10, 8))
shap.summary_plot(shap_values, X_sample, feature_names=feature_names,
                 show=False, max_display=len(feature_names))
plt.title("Feature Values vs SHAP Values (Bee Swarm Plot)", fontsize=12, pad=15)
plt.tight_layout()
plt.show()

# 3. 依赖图（聚焦最重要特征）
feature_importance = np.abs(shap_values).mean(axis=0)
most_important_idx = np.argmax(feature_importance)
most_important_name = feature_names[most_important_idx]

plt.figure(figsize=(10, 6))
shap.dependence_plot(
    most_important_idx,
    shap_values,
    X_sample,
    feature_names=feature_names,
    show=False
)
plt.title(f"Dependence Plot: {most_important_name}", fontsize=12, pad=15)
plt.tight_layout()
plt.show()

# 4. 力量图（单个样本解释）
shap.initjs()
sample_idx = 0

# 计算预测概率
pred_prob = selected_model.predict_proba(
    X_sample.iloc[[sample_idx]] if hasattr(X_sample, 'iloc') else X_sample[[sample_idx]]
)[0, 1]
pred_info = f"Class 1 Probability: {pred_prob:.3f}"

# 处理树模型的base_value
base_value = explainer.expected_value[1] if isinstance(explainer.expected_value, list) else explainer.expected_value

force_plot = shap.force_plot(
    base_value,
    shap_values[sample_idx],
    features=X_sample.iloc[sample_idx] if hasattr(X_sample, 'iloc') else X_sample[sample_idx],
    feature_names=feature_names,
    matplotlib=True,
    show=False
)
plt.title(f"Sample {sample_idx+1} Explanation\n{pred_info}", fontsize=12, pad=15)
plt.tight_layout()
plt.show()

# --------------------------
# 保存图表
# --------------------------
output_dir = "/kaggle/working/shap_plots/"
os.makedirs(output_dir, exist_ok=True)  # 确保目录存在

# 保存蜂群图
plt.figure(figsize=(10, 8))
shap.summary_plot(shap_values, X_sample, feature_names=feature_names,
                 show=False, max_display=len(feature_names))
plt.title("Feature Values vs SHAP Values", fontsize=12, pad=15)
plt.tight_layout()
plt.savefig(f"{output_dir}shap_bee_swarm.png", bbox_inches="tight")
plt.close()

# 保存依赖图
plt.figure(figsize=(10, 6))
shap.dependence_plot(most_important_idx, shap_values, X_sample, 
                    feature_names=feature_names, show=False)
plt.title(f"Dependence Plot: {most_important_name}", fontsize=12, pad=15)
plt.tight_layout()
plt.savefig(f"{output_dir}shap_dependence.png", bbox_inches="tight")
plt.close()
#条形图
plt.figure(figsize=(10,8))
shap.summary_plot(shap_values, X_sample, feature_names=feature_names, plot_type="bar", show=False)
plt.title("Feature Importance (Mean Absolute SHAP Value)", fontsize=12, pad=15)
plt.savefig(f"{output_dir}shap_bar.png", bbox_inches="tight")
plt.close()
#力量图
plt.figure(figsize=(12,4))
shap.force_plot(base_value, shap_values[sample_idx], X_sample.iloc[sample_idx], feature_names=feature_names, matplotlib=True, show=False)
plt.title(f"Sample {sample_idx+1} Explanation\n{pred_info}", fontsize=12, pad=15)
plt.savefig(f"{output_dir}shap_force.png", bbox_inches="tight")
plt.close()


print("All SHAP plots have been displayed and saved.")


# %% [code]
# --------------------------
# 7. 模型选择与详细分析（确保results_df_sorted存在）
# --------------------------
import os
import gc
from datetime import datetime
import seaborn as sns
from sklearn.metrics import confusion_matrix

# 结果保存目录
save_dir = f"./model_results_{datetime.now().strftime('%Y%m%d')}/"
os.makedirs(save_dir, exist_ok=True)
print(f"\n结果将保存至: {save_dir}")


# --------------------------
# 关键修复：确保results_df_sorted存在
# --------------------------
try:
    # 检查变量是否存在
    if 'results_df_sorted' not in globals():
        print("\n检测到results_df_sorted未定义，正在重新生成...")
        # 从results重新生成排序后的DataFrame
        results_df = pd.DataFrame(results).drop("Trained Model", axis=1)
        if IS_BINARY:
            results_df_sorted = results_df.sort_values("Test AUC", ascending=False)
        else:
            results_df_sorted = results_df.sort_values("Test F1 Score", ascending=False)
    print("模型排序完成")
except NameError:
    # 如果results也不存在，说明前置代码未正确执行
    raise ValueError("未检测到模型训练结果，请先运行完整的前置训练代码")


# --------------------------
# 7.1 选择模型（最佳模型/手动选择）
# --------------------------
print("\n" + "="*60)
print("Model Selection")
print("="*60)

# 显示排序后的模型列表
print("\n可用模型（按性能排序）：")
for idx, row in results_df_sorted.iterrows():
    metric_val = row["Test AUC"] if IS_BINARY else row["Test F1 Score"]
    print(f"  {idx+1}. {row['Model Name']} | 关键指标: {metric_val}")

# 选择模式
while True:
    selection_mode = input("\n选择模型 (1=自动选择最佳模型, 2=手动选择): ").strip()
    if selection_mode in ["1", "2"]:
        break
    print("输入无效，请输入1或2")

# 获取选中模型
if selection_mode == "1":
    best_idx = 0
    selected_model_name = results_df_sorted.iloc[best_idx]["Model Name"]
else:
    while True:
        try:
            best_idx = int(input(f"请输入模型编号 (1-{len(results_df_sorted)}): ")) - 1
            if 0 <= best_idx < len(results_df_sorted):
                selected_model_name = results_df_sorted.iloc[best_idx]["Model Name"]
                break
            print(f"编号无效，请输入1到{len(results_df_sorted)}之间的数字")
        except ValueError:
            print("输入无效，请输入数字")

# 提取选中模型
selected_model_data = next(m for m in results if m["Model Name"] == selected_model_name)
selected_model = selected_model_data["Trained Model"]
print(f"\n已选择模型: {selected_model_name}")


# --------------------------
# 7.2 十折交叉验证（可选）
# --------------------------
print("\n" + "="*60)
print("10-Fold Cross Validation (Optional)")
print("="*60)

do_10fold = input("是否执行十折交叉验证? (y/n): ").lower() == "y"
cv10_metrics = None

if do_10fold:
    print(f"\n正在执行十折交叉验证: {selected_model_name}...")
    cv10_metrics = {"accuracy": [], "f1": [], "roc_auc": []}
    skf_10 = StratifiedKFold(n_splits=10, shuffle=True, random_state=RANDOM_STATE)
    
    for fold, (train_idx, val_idx) in enumerate(skf_10.split(X_train, y_train), 1):
        X_tr, X_val = X_train.iloc[train_idx], X_train.iloc[val_idx]
        y_tr, y_val = y_train.iloc[train_idx], y_train.iloc[val_idx]
        
        # 每折重新训练
        fold_model = selected_model.__class__().set_params(**selected_model.get_params())
        fold_model.fit(X_tr, y_tr)
        
        # 评估
        y_pred = fold_model.predict(X_val)
        cv10_metrics["accuracy"].append(accuracy_score(y_val, y_pred))
        cv10_metrics["f1"].append(f1_score(
            y_val, y_pred, average="binary" if IS_BINARY else "macro"
        ))
        
        if IS_BINARY:
            y_proba = fold_model.predict_proba(X_val)[:, 1]
            cv10_metrics["roc_auc"].append(roc_auc_score(y_val, y_proba))
        
        print(f"完成折数 {fold}/10", end="\r")
    
    # 显示十折结果
    print("\n\n十折交叉验证结果（均值±标准差）：")
    cv10_summary = {
        "指标": ["准确率", "F1分数", "AUC"],
        "均值": [
            round(np.mean(cv10_metrics["accuracy"]), 4),
            round(np.mean(cv10_metrics["f1"]), 4),
            round(np.mean(cv10_metrics["roc_auc"]), 4) if IS_BINARY else "N/A"
        ],
        "标准差": [
            round(np.std(cv10_metrics["accuracy"]), 4),
            round(np.std(cv10_metrics["f1"]), 4),
            round(np.std(cv10_metrics["roc_auc"]), 4) if IS_BINARY else "N/A"
        ]
    }
    print(pd.DataFrame(cv10_summary).to_string(index=False))


# --------------------------
# 7.3 选择输出结果
# --------------------------
print("\n" + "="*60)
print("Result Output Options")
print("="*60)

output_options = {
    "1": {"name": "模型核心指标表（CSV）", "selected": False},
    "2": {"name": "测试集混淆矩阵（PNG）", "selected": False},
    "3": {"name": "ROC曲线（仅二分类，PNG）", "selected": False, "enable": IS_BINARY},
    "4": {"name": "十折交叉验证详细结果（CSV）", "selected": False, "enable": do_10fold},
    "5": {"name": "十折交叉验证指标箱线图（PNG）", "selected": False, "enable": do_10fold}
}

print("请选择需要保存的结果（输入编号，多个用逗号分隔）：")
for idx, opt in output_options.items():
    if opt.get("enable", True):
        print(f"  {idx}. {opt['name']}")

# 获取用户选择
while True:
    user_input = input("输入选择（直接回车表示不保存）: ").strip()
    if not user_input:
        print("未选择任何结果，跳过保存步骤")
        break
    
    selected = user_input.split(",")
    valid = True
    for s in selected:
        if s not in output_options or not output_options[s].get("enable", True):
            print(f"无效选项: {s}")
            valid = False
    if valid:
        for s in selected:
            output_options[s]["selected"] = True
        break


# --------------------------
# 7.4 执行保存
# --------------------------
if any(opt["selected"] for opt in output_options.values()):
    base_name = f"{selected_model_name.replace(' ', '_')}_{datetime.now().strftime('%H%M%S')}"
    
    # 1. 模型核心指标表
    if output_options["1"]["selected"]:
        metrics_df = pd.DataFrame({
            "模型名称": [selected_model_name],
            "核心参数": [selected_model_data["Core Parameters"]],
            "测试集准确率": [selected_model_data["Test Accuracy"]],
            "测试集F1分数": [selected_model_data["Test F1 Score"]],
            "测试集AUC": [selected_model_data["Test AUC"]],
            "5折CV平均AUC": [selected_model_data["CV AUC"]]
        })
        if do_10fold:
            metrics_df["十折CV准确率（均值±标准差）"] = [
                f"{cv10_summary['均值'][0]}±{cv10_summary['标准差'][0]}"
            ]
            metrics_df["十折CV F1（均值±标准差）"] = [
                f"{cv10_summary['均值'][1]}±{cv10_summary['标准差'][1]}"
            ]
            if IS_BINARY:
                metrics_df["十折CV AUC（均值±标准差）"] = [
                    f"{cv10_summary['均值'][2]}±{cv10_summary['标准差'][2]}"
                ]
        
        metrics_path = os.path.join(save_dir, f"{base_name}_metrics.csv")
        metrics_df.to_csv(metrics_path, index=False, encoding="utf-8-sig")
        print(f"✅ 已保存指标表: {metrics_path}")
    
    # 2. 测试集混淆矩阵
    if output_options["2"]["selected"]:
        plt.figure(figsize=(7, 6))
        y_pred_test = selected_model.predict(X_test)
        cm = confusion_matrix(y_test, y_pred_test)
        sns.heatmap(cm, annot=True, fmt="d", cmap="Blues")
        plt.xlabel("Predicted Label")
        plt.ylabel("True Label")
        plt.title(f"Confusion Matrix - {selected_model_name}")
        cm_path = os.path.join(save_dir, f"{base_name}_confusion_matrix.png")
        plt.savefig(cm_path)
        plt.close()
        print(f"✅ 已保存混淆矩阵: {cm_path}")
    
    # 3. ROC曲线（仅二分类）
    if output_options["3"]["selected"] and IS_BINARY:
        plt.figure(figsize=(8, 6))
        y_proba = selected_model.predict_proba(X_test)[:, 1]
        fpr, tpr, _ = roc_curve(y_test, y_proba)
        auc_score = roc_auc_score(y_test, y_proba)
        
        plt.plot(fpr, tpr, lw=2, label=f"AUC = {auc_score:.4f}")
        plt.plot([0, 1], [0, 1], "k--")
        plt.xlabel("False Positive Rate")
        plt.ylabel("True Positive Rate")
        plt.title(f"ROC Curve - {selected_model_name}")
        plt.legend()
        roc_path = os.path.join(save_dir, f"{base_name}_roc_curve.png")
        plt.savefig(roc_path)
        plt.close()
        print(f"✅ 已保存ROC曲线: {roc_path}")
    
    # 4. 十折CV详细结果
    if output_options["4"]["selected"] and do_10fold:
        cv10_df = pd.DataFrame({
            "折数": [f"Fold {i+1}" for i in range(10)],
            "准确率": cv10_metrics["accuracy"],
            "F1分数": cv10_metrics["f1"],
            "AUC": cv10_metrics["roc_auc"] if IS_BINARY else ["N/A"]*10
        })
        cv10_path = os.path.join(save_dir, f"{base_name}_10fold_details.csv")
        cv10_df.to_csv(cv10_path, index=False)
        print(f"✅ 已保存十折CV详情: {cv10_path}")
    
    # 5. 十折CV箱线图
    if output_options["5"]["selected"] and do_10fold:
        plt.figure(figsize=(8, 5))
        plot_data = [cv10_metrics["accuracy"], cv10_metrics["f1"]]
        labels = ["Accuracy", "F1 Score"]
        if IS_BINARY:
            plot_data.append(cv10_metrics["roc_auc"])
            labels.append("AUC")
        
        sns.boxplot(data=plot_data)
        plt.xticks(range(len(labels)), labels)
        plt.title(f"10-Fold CV Metrics - {selected_model_name}")
        box_path = os.path.join(save_dir, f"{base_name}_10fold_boxplot.png")
        plt.savefig(box_path)
        plt.close()
        print(f"✅ 已保存十折CV箱线图: {box_path}")

print("\n分析流程完成")


# %% [code]


# %% [markdown]
删除输出变量

# %% [code]
import os
import shutil

# 遍历/kaggle/working/目录下的所有内容
for item in os.listdir("/kaggle/working/"):
    item_path = os.path.join("/kaggle/working/", item)
    try:
        # 如果是文件或链接，直接删除（与try同级缩进）
        if os.path.isfile(item_path) or os.path.islink(item_path):
            os.unlink(item_path)
        # 如果是目录，递归删除（与try同级缩进）
        elif os.path.isdir(item_path):
            shutil.rmtree(item_path)
    # except 与 try 严格同级缩进
    except Exception as e:
        print(f"删除失败: {item_path} - {e}")

print("已删除/kaggle/working/目录下的所有内容")

# %% [markdown]


# %% [markdown]
保存模型并预测数据

# %% [code]

# # 1. 导入必要工具
# import joblib
# import os
# import pandas as pd

# # --------------------------
# # 前提：已训练好的模型叫 selected_model，新数据叫 new_data
# # --------------------------

# # 2. 保存模型（只保留1种高效格式）
# # 创建保存目录
# model_dir = "/kaggle/working/"
# # 保存模型到指定路径
# model_path = os.path.join(model_dir, "my_model.joblib")
# joblib.dump(selected_model, model_path)
# print(f"模型已保存到：{model_path}")

# # 3. 重新读取模型
# loaded_model = joblib.load(model_path)
# print("模型读取成功！")

# # 4. 用读取的模型做预测
# # 4.1 对新数据预测（new_data格式要和训练数据一致）
# new_data = pd.read_excel(
#     '',
#     engine='openpyxl'  # 必须指定，用于处理.xlsx格式
# )
# predictions = loaded_model.predict(new_data)

# # 4.2 输出预测结果
# print("\n新数据预测结果：")
# # 把结果整理成表格，方便查看
# result_df = pd.DataFrame({
#     "样本序号": range(1, len(predictions)+1),
#     "预测结果": predictions
# })
# print(result_df)

# # 5. （可选）保存预测结果到文件
# result_path = os.path.join(model_dir, "predictions.csv")
# result_df.to_csv(result_path, index=False)
# print(f"\n预测结果已保存到：{result_path}")

# %% [code]
# 8. 保存训练集和测试集的预测概率（用于校准和决策曲线）
import numpy as np

# 计算训练集和测试集的预测概率
y_train_proba = selected_model.predict_proba(X_train)[:,1]
y_test_proba = selected_model.predict_proba(X_test)[:,1]

# 构建并保存预测概率数据框
proba_df = pd.DataFrame({
    'dataset': ['train']*len(y_train) + ['test']*len(y_test),
    'true_label': pd.concat([y_train, y_test], axis=0).values,
    'pred_prob': np.concatenate([y_train_proba, y_test_proba])
})
proba_df.to_csv('/kaggle/working/mci_predicted_probabilities.csv', index=False)
print("预测概率已保存到 /kaggle/working/mci_predicted_probabilities.csv")


# %% [code]
# 9. 校准分析：校准曲线、Brier分数、校准斜率和截距
# =========================================================
# Calibration analysis (plot + save to file)
# =========================================================
from sklearn.calibration import calibration_curve
from sklearn.metrics import brier_score_loss
from sklearn.linear_model import LogisticRegression
import matplotlib.pyplot as plt
import numpy as np
import os

# ---------- 1. 确保输出目录 ----------
output_dir = "/kaggle/working/calibration_plots/"
os.makedirs(output_dir, exist_ok=True)

# ---------- 2. Brier score ----------
brier = brier_score_loss(y_test, y_test_proba)

# ---------- 3. Calibration curve ----------
prob_true, prob_pred = calibration_curve(
    y_test,
    y_test_proba,
    n_bins=10,
    strategy="uniform"
)

# ---------- 4. Plot ----------
fig, ax = plt.subplots(figsize=(6, 6))

ax.plot(prob_pred, prob_true, marker="o", linewidth=2, label="Model")
ax.plot([0, 1], [0, 1], linestyle="--", color="gray", label="Perfect calibration")

ax.set_xlabel("Predicted probability")
ax.set_ylabel("Observed frequency")
ax.set_title("Calibration curve (test set)")
ax.legend()
ax.grid(alpha=0.3)

fig.tight_layout()

# ---------- 5. Save figure ----------
save_path = os.path.join(output_dir, "calibration_curve_test.png")
fig.savefig(save_path, dpi=300, bbox_inches="tight")
plt.close(fig)

print(f"Calibration curve saved to: {save_path}")
print(f"Brier score: {brier:.4f}")

# ---------- 6. Calibration intercept & slope ----------
y_test_proba_reshaped = np.asarray(y_test_proba).reshape(-1, 1)

calib_model = LogisticRegression(fit_intercept=True, solver="lbfgs")
calib_model.fit(y_test_proba_reshaped, y_test)

intercept = float(calib_model.intercept_[0])
slope = float(calib_model.coef_[0][0])

print(f"Calibration intercept: {intercept:.3f}")
print(f"Calibration slope: {slope:.3f}")


# %% [code]
# 10. 决策曲线分析
# =========================================================
# Decision Curve Analysis (plot + save to file)
# =========================================================
import numpy as np
import matplotlib.pyplot as plt
import os

# ---------- 1. 输出目录 ----------
output_dir = "/kaggle/working/dca_plots/"
os.makedirs(output_dir, exist_ok=True)

# ---------- 2. 净获益函数 ----------
def net_benefit(y_true, y_prob, threshold):
    predicted_positive = (y_prob >= threshold)
    TP = np.sum((predicted_positive == 1) & (y_true == 1))
    FP = np.sum((predicted_positive == 1) & (y_true == 0))
    N = len(y_true)
    if threshold >= 1:
        return 0
    return (TP / N) - (FP / N) * (threshold / (1 - threshold))

# ---------- 3. 阈值范围 ----------
thresholds = np.arange(0.01, 1.0, 0.01)

nb_model = [net_benefit(y_test.values, y_test_proba, t) for t in thresholds]

prevalence = y_test.mean()
nb_all = [prevalence - (1 - prevalence) * (t / (1 - t)) for t in thresholds]
nb_none = [0.0 for _ in thresholds]

# ---------- 4. 绘图（单 Axes，无空白） ----------
fig, ax = plt.subplots(figsize=(7, 5))

ax.plot(thresholds, nb_model, linewidth=2, label="Model")
ax.plot(thresholds, nb_all, linestyle="--", label="Treat all")
ax.plot(thresholds, nb_none, linestyle=":", label="Treat none")

ax.set_xlabel("Threshold probability")
ax.set_ylabel("Net benefit")
ax.set_title("Decision Curve Analysis")
ax.legend()
ax.grid(alpha=0.3)

fig.tight_layout()

# ---------- 5. 保存 ----------
save_path = os.path.join(output_dir, "decision_curve_analysis.png")
fig.savefig(save_path, dpi=300, bbox_inches="tight")
plt.close(fig)

print(f"DCA curve saved to: {save_path}")


# %% [code]
# 11. 阈值敏感分析：默认阈值0.5与高敏感阈值
from sklearn.metrics import confusion_matrix, roc_curve

# 默认阈值0.5
def threshold_metrics(y_true, y_prob, threshold):
    y_pred = (y_prob >= threshold).astype(int)
    tn, fp, fn, tp = confusion_matrix(y_true, y_pred).ravel()
    sensitivity = tp / (tp + fn) if (tp + fn) > 0 else 0
    specificity = tn / (tn + fp) if (tn + fp) > 0 else 0
    ppv = tp / (tp + fp) if (tp + fp) > 0 else 0
    npv = tn / (tn + fn) if (tn + fn) > 0 else 0
    return sensitivity, specificity, ppv, npv

# 计算默认阈值的指标
ths_default = 0.5
sens, spec, ppv, npv = threshold_metrics(y_test, y_test_proba, ths_default)
print('默认阈值 {:.2f} 下：敏感度 {:.3f}, 特异度 {:.3f}, 阳性预测值 {:.3f}, 阴性预测值 {:.3f}'.format(ths_default, sens, spec, ppv, npv))

# 查找敏感度>=0.8 的阈值
fpr, tpr, thr = roc_curve(y_test, y_test_proba)
# 找到第一个满足条件的阈值
high_idx = np.argmax(tpr >= 0.8)
if high_idx < len(thr):
    high_threshold = thr[high_idx]
else:
    high_threshold = thr[-1]

# 计算高敏感阈值下的指标
sens_h, spec_h, ppv_h, npv_h = threshold_metrics(y_test, y_test_proba, high_threshold)
print('高敏感阈值 {:.3f} 下：敏感度 {:.3f}, 特异度 {:.3f}, 阳性预测值 {:.3f}, 阴性预测值 {:.3f}'.format(high_threshold, sens_h, spec_h, ppv_h, npv_h))
